# Supplementary material for: Hybrid-Driven Origami Gripper with Variable Stiffness and Finger Length
Source: Cyborg Bionic Syst. 2024 Apr 9;5:0103. doi: 10.34133/cbsystems.0103 (PMC11014077; doi:10.34133/cbsystems.0103)
Supplement: Supplementary 1 — Movies S1 and S2 [file cbsystems.0103.f1.zip]

Archive with 2 entries (2 files):
- Movie S1 Grasping performance of the gripper.mp4
- Movie S2 In-hand manipulation performance of the gripper.mp4
